# Supplementary material for: Therapeutic application of chick early amniotic fluid: effective rescue of acute myocardial ischemic injury by intravenous administration
Source: Cell Regen. 2022 Apr 1;11:9. doi: 10.1186/s13619-022-00110-1 (PMC8975954; doi:10.1186/s13619-022-00110-1)
Supplement: Supplementary file 2 — Additional file 2: Table S1. Routine blood tests in pigs. [file 13619_2022_110_MOESM2_ESM.xlsx]

## Sheet: 工作表1
Table S1. Routine blood tests in pigs
Group	Control（5% Glucose, 1ml/kg）																				ceAF（ 1ml/kg）																									Reference range
No	006					007					010					011					002					003					004					008					009
week	0	1	2	4	8	0	1	2	4	8	0	1	2	4	8	0	1	2	4	8	0	1	2	4	8	0	1	2	4	8	0	1	2	4	8	0	1	2	4	8	0	1	2	4	8
White Blood Cell/x10^9L	27.51	26.96	31.08	25.58	29.3	28.49	25.08	25.26	27.45	29.3	31.25	25.78	29.3	29.3	29.3	28.22	30.05	29.32	33.12	29.5	31.6	26.01	27.9	26.21	26.78	25.22	31.9	23.66	25.72	25.01	24.33	28.61	33.46	29.41	27.38	29.86	28.39	29.21	30.1	27.36	28.9	27.69	22.4	29.3	27.48	10.20-30.00
Neutrophil%	60.1	59.6	47.1	51.9	40.1	66.2	42.8	53.4	58.1	52.1	47.4	48.6	30.2	48.3	48.3	52.5	61.1	35.9	55.1	36.1	54.6	51.2	57.9	52.1	44.8	47.1	46.5	49.5	49.3	52.4	55.4	53.9	62.4	66.7	45.4	61.4	52.5	39.2	46.1	45.38	47.9	59.1	33.2	46.11	45.5	20.0-60.0
Lymphocyte%	33	34	42.3	42.3	41.1	27.7	46.5	41.5	39.1	40.3	43.9	45.3	55.3	44.2	44.2	39.2	33.9	50.2	41.2	50.4	38.1	42.7	36.2	37.7	46.7	43.6	42.7	43.5	39.9	44.2	36.3	40	31.5	27.7	47.3	31.5	40.8	46.9	41.2	47.28	43.7	36.1	50.5	41.21	47.4	40.0-70.0
Monocyte%	3.6	4.1	4.6	1.8	9.2	2	6.2	1.7	1.4	5.1	4.6	3.3	9	4.1	4.1	3.9	2.1	7.8	3.2	8	4.5	2.2	3.3	4.7	4.6	6.9	4.5	2.9	5.6	2.1	4.2	2.3	4.2	1.8	5.2	2.8	4.1	12.1	7.2	5.18	4.2	3.2	9.3	7.21	5.3	1.0-12.0
Eosnophil%	3	2.2	5.7	3.6	7.7	3.8	4.4	3.1	1.2	2.3	3.8	2.7	5.2	3.1	3.1	3.8	2.4	6.1	0.2	6.3	2.7	3.6	2.5	5.2	3.4	2.2	6.1	3.7	4.8	1.1	3.7	3.4	1.6	3.5	4	3.9	2.2	1.8	5.2	3.98	3.7	1.1	6.4	5.21	4.1	0.0-8.9
Basophil%	0.3	0.1	0.3	0.4	1.9	0.3	0.1	0.3	0.2	0.2	0.3	0.1	0.3	0.3	0.3	0.6	0.5	0	0.3	0.2	0.1	0.3	0.1	0.3	0.5	0.2	0.2	0.4	0.4	0.2	0.4	0.4	0.3	0.3	1.1	0.4	0.4	0	0.3	1.08	0.5	0.5	0.6	0.31	1.2	0.0-2.0
Neutrophil/x10^9L	16.53	16.06	14.63	13.27	11.75	18.86	15.79	13.48	15.94	15.26	14.81	12.52	8.85	14.15	14.15	14.81	18.36	10.53	18.25	10.73	17.25	13.31	16.15	13.65	11.99	11.88	14.83	11.71	12.67	13.1	13.48	15.42	20.87	19.61	12.59	18.33	14.9	11.45	13.87	12.57	13.84	16.36	7.44	13.88	12.69	2.80-13.80
Lymphocyte/x10^9L	9.08	9.16	13.14	10.82	12.04	7.89	6.79	10.48	10.73	11.81	13.71	11,67	16.2	12.95	12.95	11.06	10.18	14.72	13.64	14.92	12.03	11.1	10.09	9.88	12.5	11	13.62	10.29	10.26	11.05	8.83	11.44	10.53	8.14	13.1	9.4	11.58	13.7	12.4	13.08	12.62	9.99	11.3	12.41	13.2	4.80-16.20
Monocyte/x10^9L	0.99	1.1	1.42	0.46	2.7	0.56	2.03	0.42	0.38	1.49	1.43	0.85	0.26	1.2	1.2	1.1	0.63	2.29	1.06	2.49	1.42	0.57	0.92	1.23	1.23	1.74	1.43	0.68	1.44	0.52	1.02	0.65	1.4	0.52	1.83	0.83	1.16	3.53	2.17	1.81	1.21	0.88	2.08	2.18	1.93	0.20-2.60
Eosnophil/x10^9L	0.83	0.59	1.77	0.92	2.26	1.08	0.43	0.78	0.32	0.67	1.18	0.69	1.52	0.91	0.91	1.07	0.72	1.79	0.07	1.99	0.85	0.93	0.69	1.36	0.91	0.55	1.94	0.87	1.23	0.27	0.9	0.97	0.53	1.02	1.51	1.16	0.62	0.53	1.57	1.49	1.06	0.3	1.43	1.58	1.61	0.00-2.10
Basophil/x10^9L	0.08	0.02	0.09	0.1	0.56	0.08	0.04	0.07	0.05	0.06	0.09	0.02	0.09	0.09	0.09	0.16	0.15	0	0.1	0.2	0.03	0.07	0.02	0.07	0.13	0.05	0.06	0.09	0.1	0.05	0.1	0.11	0.1	0.08	0.73	0.11	0.11	0	0.09	0.71	0.14	0.13	0.13	0.1	0.83	0.00-0.46
Red Blood Cell/x10^12L	8.11	7.59	6.23	7.41	7.76	6.81	7.01	7.31	7.33	8.32	6.68	6.95	6.41	8.34	7.05	7.42	6.21	8.76	4.15	5.15	6.33	7.12	5.98	6.41	7.01	7.1	6.49	7.28	7.06	6.47	6.08	6.31	6.27	6.55	7.61	6.37	5.91	8.72	8.34	7.59	7.25	7.6	6.87	8.35	7.71	5.50-9.00
Hemoglobin/g/L	118	126	98	121	121	110	104	122	132	119	104	116	107	129	116.1	119	98	123	99.8	100.8	112	109	94	99	125	119	122	116	115	102	101	101	104	109	125.6	109	93	134	123	125.58	136	118	102	123.01	125.7	100-160
Hematocrit/%	42	39.2	33.4	39.1	41.2	36.2	36.8	38.5	38.4	42.3	37.7	37.1	37	51.2	37.2	39.4	33.7	45.1	31.2	32.2	39.1	36.4	33.7	35.1	38.2	44.2	38.3	37.8	39.1	35.1	33	35.4	34.5	34.2	38.8	34.7	34.1	43.1	33.2	38.78	41.8	41.1	42.3	33.21	38.9	33.0-52.0
Mean corpuscular volume/fL	59.2	57.4	56.4	53.7	67.3	52.3	54.7	56.3	59.6	63.1	54.1	54.7	57.7	66.2	54.8	57.3	53.6	66.2	57.2	58.2	57.8	52.1	56.3	54.3	54.7	61.2	55.4	56.9	56.4	55.2	53.1	59.1	53.1	52.7	55.3	54.3	55.6	57.75	57.1	55.28	57.3	56.7	63.2	57.11	55.4	52.0-70.0
Mean corpuscular hemoglobin/pg	18.2	16.6	17.3	16.1	19.3	16.1	17.2	17.9	18.2	19.2	17.3	18.2	16.7	17.2	18.3	18.2	17.3	18.3	13.2	14.2	16.9	17.22	18.4	16.1	18.1	16.4	17.2	17.2	17.2	18.3	17.6	17.3	17.7	17.6	18.7	17.2	17.8	19.2	18.3	18.68	16.1	17.2	17.9	18.31	18.8	16.0-22.0
Mean corpuscular-hemoglobin concentration/g/L	289	297	335	315	320	310	306	307	335	330	327	304	289	340	304.1	330	292	320	281	282	305	307	295	301	337	305	324	323	331	299	291	296	297	314	337.6	321	334	332	340	337.58	337	303	284	340.01	337.7	280-350
Red blood cell distribution width-coefficient of variation/%	14.7	15.2	18.2	16.3	16.9	16.8	16.2	17.1	17.2	17.1	18.1	17.7	15.4	17.2	17.8	17.1	18.2	17.3	23.1	24.1	15.8	18.2	18.2	17.4	18.1	17	17.5	15.9	16.3	15.9	16.2	17.4	18.2	17.5	18.7	16.2	17.9	16.3	17.2	18.68	15.2	17.2	17.4	17.21	18.8	15.0-20.0
Red cell distribution with- standard deviation/g/L	36.2	37.5	35.9	37.8	42.3	36.5	38.1	39.4	39.1	41.2	39.7	35.5	37.5	43.2	35.6	38.8	37.7	43.1	55.2	56.2	33.2	37.7	39.4	35.8	39.3	43.1	39.1	38.2	35.9	37.7	36.2	37.1	37.5	35.9	39.9	35.9	37	41.3	33.3	39.88	37.7	35.6	39.2	33.31	40	35.0-52.0
Platelet/x10^9L	429	420	412	343	445	332	301	285	291	337	419	306	421	561	422	297	401	589	453	454	312	370	445	449	261	259	419	327	311	311	288	344	280	278	261.6	233	417	420	210	261.58	260	248	459	210.01	261.7	120-600
Mean platelet volume/fL	7.7	7.2	7.6	8.1	10.2	7.9	7.4	6.8	7.1	9.3	7.3	7.7	7.5	11.3	8.5	7.9	7.6	9.4	9.3	10.3	8.12	8.2	8.2	7.23	8.3	7.2	8.6	7.6	7.4	7.7	6.9	7.26	6.79	7.1	8.9	7.1	7.9	11.2	7.2	8.88	7.8	8.1	9.3	7.21	9	6.2-12.0
Platelet distribution width	15.7	14.6	12.6	13.6	14.3	15.1	12.2	15.4	13.3	17.2	16.2	16.2	15.6	16.2	16.6	14.8	14.3	17.1	13.2	14.2	16	14.6	15.2	14.5	16	15.2	13.5	14.3	14.3	13.6	16.2	16.3	16.3	14.2	16.6	16.3	16.1	15.3	16.3	16.58	16.2	13.5	14.3	16.31	16.7	12.0-17.5
Platelet compaction/%	0.321	0.395	0.497	0.279	0.367	0.252	0.233	0.214	0.224	0.672	0.374	0.255	0.316	0.621	1.316	0.249	0.317	0.381	0.345	1.345	0.414	0.261	0.449	0.504	0.244	0.199	0.412	0.297	0.261	0.301	0.219	0.275	0.217	0.195	0.844	0.334	0.382	0.532	0.236	0.824	0.279	0.211	0.373	0.2	0.944	0.100-0.700
